# Supplementary material for: Overexpression of cotton GhNAC072 gene enhances drought and salt stress tolerance in transgenic Arabidopsis
Source: BMC Genomics. 2022 Sep 12;23:648. doi: 10.1186/s12864-022-08876-z (PMC9469605; doi:10.1186/s12864-022-08876-z)
Supplement: Supplementary file 5 — Additional file 5: Supplementary Table S1. Number of NAC genes and their assembly in G. hirsutum, G. arboreum, and G. raimondii. [file 12864_2022_8876_MOESM5_ESM.xlsx]

## Sheet: Gh
Protein ID	Gene Name	Species	Assembly	Domain Accession
Gh_A01G0013.1	ANAC094	Gossypium hirsutum	NAU	PF02365
Gh_A01G0073.1	NAC68	Gossypium hirsutum	NAU	PF02365
Gh_A01G0131.1	NAC072	Gossypium hirsutum	NAU	PF02365
Gh_A01G0250.1	NAC	Gossypium hirsutum	NAU	PF02365
Gh_A01G0267.1	NAC01	Gossypium hirsutum	NAU	PF02365
Gh_A01G0298.1	NAC029	Gossypium hirsutum	NAU	PF02365
Gh_A01G0440.1	NAC098	Gossypium hirsutum	NAU	PF02365
Gh_A01G0497.1	NAC056	Gossypium hirsutum	NAU	PF02365
Gh_A01G0806.1	NAC	Gossypium hirsutum	NAU	PF02365
Gh_A01G0819.1	NAC031	Gossypium hirsutum	NAU	PF02365
Gh_A01G1139.1	NAC090	Gossypium hirsutum	NAU	PF02365
Gh_A01G2064.1	NAC072	Gossypium hirsutum	NAU	PF02365
Gh_A01G2142.1	NAC090	Gossypium hirsutum	NAU	PF02365
Gh_A02G0101.1	NAC014	Gossypium hirsutum	NAU	PF02365
Gh_A02G0114.1	NAC94	Gossypium hirsutum	NAU	PF02365
Gh_A02G0150.1	ANAC094	Gossypium hirsutum	NAU	PF02365
Gh_A02G0634.1	NAC017	Gossypium hirsutum	NAU	PF02365
Gh_A02G0749.1	NAC002	Gossypium hirsutum	NAU	PF02365
Gh_A02G0941.1	NAC014	Gossypium hirsutum	NAU	PF02365
Gh_A02G0977.1	NAC043	Gossypium hirsutum	NAU	PF02365
Gh_A02G1625.1	NAC037	Gossypium hirsutum	NAU	PF02365
Gh_A02G1687.1	NAC002	Gossypium hirsutum	NAU	PF02365
Gh_A03G0024.1	NAC045	Gossypium hirsutum	NAU	PF02365
Gh_A03G0506.1	NAC007	Gossypium hirsutum	NAU	PF02365
Gh_A03G0874.1	NAC	Gossypium hirsutum	NAU	PF02365
Gh_A03G0887.1	NAC029	Gossypium hirsutum	NAU	PF02365
Gh_A03G1332.1	NAC083	Gossypium hirsutum	NAU	PF02365
Gh_A03G1333.1	NAC083	Gossypium hirsutum	NAU	PF02365
Gh_A03G1512.1	NAM-B2	Gossypium hirsutum	NAU	PF02365
Gh_A03G1843.1	ANAC094	Gossypium hirsutum	NAU	PF02365
Gh_A03G1986.1	NAC007	Gossypium hirsutum	NAU	PF02365
Gh_A04G0414.1	NAC01	Gossypium hirsutum	NAU	PF02365
Gh_A04G0422.1	NAC021	Gossypium hirsutum	NAU	PF02365
Gh_A04G0481.1	NAC090	Gossypium hirsutum	NAU	PF02365
Gh_A04G0634.1	NAC025	Gossypium hirsutum	NAU	PF02365
Gh_A04G0868.1	NAC083	Gossypium hirsutum	NAU	PF02365
Gh_A04G1143.1	NAM-B1	Gossypium hirsutum	NAU	PF02365
Gh_A04G1299.1	NAC056	Gossypium hirsutum	NAU	PF02365
Gh_A04G1303.1	NAC072	Gossypium hirsutum	NAU	PF02365
Gh_A05G0197.1	NAC073	Gossypium hirsutum	NAU	PF02365
Gh_A05G0652.1	NAC089	Gossypium hirsutum	NAU	PF02365
Gh_A05G1339.1	NAC073	Gossypium hirsutum	NAU	PF02365
Gh_A05G1381.1	NAC056	Gossypium hirsutum	NAU	PF02365
Gh_A05G1526.1	NAC031	Gossypium hirsutum	NAU	PF02365
Gh_A05G1684.1	NAC086	Gossypium hirsutum	NAU	PF02365
Gh_A05G1766.1	NAC076	Gossypium hirsutum	NAU	PF02365
Gh_A05G2095.1	NAC017	Gossypium hirsutum	NAU	PF02365
Gh_A05G2506.1	NAC078	Gossypium hirsutum	NAU	PF02365
Gh_A05G2509.1	NAC078	Gossypium hirsutum	NAU	PF02365
Gh_A05G2928.1	NAC083	Gossypium hirsutum	NAU	PF02365
Gh_A05G3023.1	NAC029	Gossypium hirsutum	NAU	PF02365
Gh_A05G3310.1	NAC081	Gossypium hirsutum	NAU	PF02365
Gh_A05G3322.1	NAM-B2	Gossypium hirsutum	NAU	PF02365
Gh_A05G3555.1	NAC078	Gossypium hirsutum	NAU	PF02365
Gh_A06G0097.1	NAC053	Gossypium hirsutum	NAU	PF02365
Gh_A06G0601.1	NAC073	Gossypium hirsutum	NAU	PF02365
Gh_A06G0970.1	NAC098	Gossypium hirsutum	NAU	PF02365
Gh_A06G1226.1	JUB1	Gossypium hirsutum	NAU	PF02365
Gh_A06G1758.1	NAC041	Gossypium hirsutum	NAU	PF02365
Gh_A06G1759.1	NAC041	Gossypium hirsutum	NAU	PF02365
Gh_A06G1910.1	NAC002	Gossypium hirsutum	NAU	PF02365
Gh_A06G1947.1	NAC01	Gossypium hirsutum	NAU	PF02365
Gh_A06G2028.1	NAC073	Gossypium hirsutum	NAU	PF02365
Gh_A06G2114.1	ANAC094	Gossypium hirsutum	NAU	PF02365
Gh_A07G0349.1	NAC007	Gossypium hirsutum	NAU	PF02365
Gh_A07G0558.1	NAC086	Gossypium hirsutum	NAU	PF02365
Gh_A07G0739.1	NAC01	Gossypium hirsutum	NAU	PF02365
Gh_A07G1009.1	NAC090	Gossypium hirsutum	NAU	PF02365
Gh_A07G1218.1	NTL9	Gossypium hirsutum	NAU	PF02365
Gh_A07G1226.1	NAC043	Gossypium hirsutum	NAU	PF02365
Gh_A07G1402.1	NAC021	Gossypium hirsutum	NAU	PF02365
Gh_A07G1811.1	NAC091	Gossypium hirsutum	NAU	PF02365
Gh_A07G1948.1	NAC021	Gossypium hirsutum	NAU	PF02365
Gh_A07G2132.1	NAC083	Gossypium hirsutum	NAU	PF02365
Gh_A08G0336.1	NAC045	Gossypium hirsutum	NAU	PF02365
Gh_A08G0932.1	NTL9	Gossypium hirsutum	NAU	PF02365
Gh_A08G0961.1	NAC043	Gossypium hirsutum	NAU	PF02365
Gh_A08G1086.1	NAC69	Gossypium hirsutum	NAU	PF02365
Gh_A08G1428.1	NAC045	Gossypium hirsutum	NAU	PF02365
Gh_A08G1552.1	NAC007	Gossypium hirsutum	NAU	PF02365
Gh_A08G1691.1	NAC021	Gossypium hirsutum	NAU	PF02365
Gh_A08G1743.1	NAC091	Gossypium hirsutum	NAU	PF02365
Gh_A08G1953.1	NAC045	Gossypium hirsutum	NAU	PF02365
Gh_A08G2042.1	NAC02	Gossypium hirsutum	NAU	PF02365
Gh_A08G2055.1	NAC01	Gossypium hirsutum	NAU	PF02365
Gh_A08G2056.1	NAC01	Gossypium hirsutum	NAU	PF02365
Gh_A08G2057.1	NAC01	Gossypium hirsutum	NAU	PF02365
Gh_A08G2288.1	NAC086	Gossypium hirsutum	NAU	PF02365
Gh_A08G2289.1	NAC	Gossypium hirsutum	NAU	PF02365
Gh_A09G0040.1	NAC029	Gossypium hirsutum	NAU	PF02365
Gh_A09G0159.1	ANAC094	Gossypium hirsutum	NAU	PF02365
Gh_A09G0294.1	NAC008	Gossypium hirsutum	NAU	PF02365
Gh_A09G0474.1	NAC100	Gossypium hirsutum	NAU	PF02365
Gh_A09G0703.1	NAC056	Gossypium hirsutum	NAU	PF02365
Gh_A09G0913.1	NAC090	Gossypium hirsutum	NAU	PF02365
Gh_A09G0920.1	NAC089	Gossypium hirsutum	NAU	PF02365
Gh_A09G1062.1	ONAC010	Gossypium hirsutum	NAU	PF02365
Gh_A09G1149.1	NAC029	Gossypium hirsutum	NAU	PF02365
Gh_A09G1559.1	NAC045	Gossypium hirsutum	NAU	PF02365
Gh_A09G1677.1	NAC062	Gossypium hirsutum	NAU	PF02365
Gh_A09G2151.1	NAC	Gossypium hirsutum	NAU	PF02365
Gh_A09G2152.1	NAC	Gossypium hirsutum	NAU	PF02365
Gh_A09G2371.1	NAC043	Gossypium hirsutum	NAU	PF02365
Gh_A10G0263.1	NAC029	Gossypium hirsutum	NAU	PF02365
Gh_A10G0607.1	ANAC094	Gossypium hirsutum	NAU	PF02365
Gh_A10G0627.1	NAC083	Gossypium hirsutum	NAU	PF02365
Gh_A10G1796.1	NAC078	Gossypium hirsutum	NAU	PF02365
Gh_A10G1944.1	NAC083	Gossypium hirsutum	NAU	PF02365 (2);
Gh_A10G2008.1	NAC002	Gossypium hirsutum	NAU	PF02365
Gh_A10G2021.1	ONAC010	Gossypium hirsutum	NAU	PF02365
Gh_A10G2022.1	NAC029	Gossypium hirsutum	NAU	PF02365
Gh_A10G2023.1	NAC029	Gossypium hirsutum	NAU	PF02365
Gh_A11G0147.1	NTL9	Gossypium hirsutum	NAU	PF02365
Gh_A11G0266.1	NAC045	Gossypium hirsutum	NAU	PF02365
Gh_A11G0290.1	NAC100	Gossypium hirsutum	NAU	PF02365
Gh_A11G0348.1	NAC083	Gossypium hirsutum	NAU	PF02365
Gh_A11G0386.1	NAC037	Gossypium hirsutum	NAU	PF02365
Gh_A11G0524.1	NAC082	Gossypium hirsutum	NAU	PF02365
Gh_A11G0613.1	NAC008	Gossypium hirsutum	NAU	PF02365
Gh_A11G0633.1	NAC100	Gossypium hirsutum	NAU	PF02365
Gh_A11G0915.1	NAC043	Gossypium hirsutum	NAU	PF02365
Gh_A11G0931.1	NAC014	Gossypium hirsutum	NAU	PF02365
Gh_A11G1568.1	NAC045	Gossypium hirsutum	NAU	PF02365
Gh_A11G1635.1	NAC037	Gossypium hirsutum	NAU	PF02365
Gh_A11G2165.1	NAC100	Gossypium hirsutum	NAU	PF02365
Gh_A11G2168.1	NAM-2	Gossypium hirsutum	NAU	PF02365
Gh_A11G2580.1	NAC098	Gossypium hirsutum	NAU	PF02365
Gh_A11G3079.1	NAC021	Gossypium hirsutum	NAU	PF02365
Gh_A12G0118.1	NAM-1	Gossypium hirsutum	NAU	PF02365
Gh_A12G0319.1	ANAC094	Gossypium hirsutum	NAU	PF02365
Gh_A12G0557.1	NAC037	Gossypium hirsutum	NAU	PF02365
Gh_A12G1049.1	NAC043	Gossypium hirsutum	NAU	PF02365
Gh_A12G1285.1	NAC073	Gossypium hirsutum	NAU	PF02365
Gh_A12G1505.1	NAC029	Gossypium hirsutum	NAU	PF02365
Gh_A12G1557.1	NAC008	Gossypium hirsutum	NAU	PF02365
Gh_A12G1620.1	NAC100	Gossypium hirsutum	NAU	PF02365
Gh_A12G1649.1	NAC	Gossypium hirsutum	NAU	PF02365
Gh_A12G1908.1	NAC086	Gossypium hirsutum	NAU	PF02365
Gh_A12G1990.1	NAC007	Gossypium hirsutum	NAU	PF02365
Gh_A12G2179.1	NAC043	Gossypium hirsutum	NAU	PF02365
Gh_A12G2195.1	NAC014	Gossypium hirsutum	NAU	PF02365
Gh_A13G0551.1	NAC68	Gossypium hirsutum	NAU	PF02365
Gh_A13G0565.1	NAC	Gossypium hirsutum	NAU	PF02365
Gh_A13G0575.1	NAM-B2	Gossypium hirsutum	NAU	PF02365
Gh_A13G0655.1	NAC	Gossypium hirsutum	NAU	PF02365
Gh_A13G0828.1	NAC100	Gossypium hirsutum	NAU	PF02365
Gh_A13G1020.1	NAC030	Gossypium hirsutum	NAU	PF02365
Gh_A13G1061.1	NAC086	Gossypium hirsutum	NAU	PF02365
Gh_A13G1229.1	NAC056	Gossypium hirsutum	NAU	PF02365
Gh_A13G1230.1	NAC056	Gossypium hirsutum	NAU	PF02365
Gh_A13G1259.1	NAC098	Gossypium hirsutum	NAU	PF02365
Gh_A13G1439.1	NAM-B1	Gossypium hirsutum	NAU	PF02365
Gh_D01G0012.1	ANAC094	Gossypium hirsutum	NAU	PF02365
Gh_D01G0073.1	NAC68	Gossypium hirsutum	NAU	PF02365
Gh_D01G0249.1	NAC021	Gossypium hirsutum	NAU	PF02365
Gh_D01G0278.1	NAC01	Gossypium hirsutum	NAU	PF02365
Gh_D01G0448.1	NAC098	Gossypium hirsutum	NAU	PF02365
Gh_D01G0514.1	NAC072	Gossypium hirsutum	NAU	PF02365
Gh_D01G0835.1	NAC76	Gossypium hirsutum	NAU	PF02365
Gh_D01G0847.1	NAC031	Gossypium hirsutum	NAU	PF02365
Gh_D01G2346.1	NAC056	Gossypium hirsutum	NAU	PF02365
Gh_D02G0122.1	NAC014	Gossypium hirsutum	NAU	PF02365
Gh_D02G0123.1	NAC014	Gossypium hirsutum	NAU	PF02365
Gh_D02G0124.1	NAC089	Gossypium hirsutum	NAU	PF02365
Gh_D02G0149.1	ccdc94	Gossypium hirsutum	NAU	PF02365
Gh_D02G0187.1	ANAC094	Gossypium hirsutum	NAU	PF02365
Gh_D02G0682.1	NAC017	Gossypium hirsutum	NAU	PF02365
Gh_D02G0790.1	NAC002	Gossypium hirsutum	NAU	PF02365
Gh_D02G1257.1	NAC	Gossypium hirsutum	NAU	PF02365
Gh_D02G1270.1	NAC029	Gossypium hirsutum	NAU	PF02365
Gh_D02G1769.1	NAC083	Gossypium hirsutum	NAU	PF02365
Gh_D02G1981.1	NAM-B2	Gossypium hirsutum	NAU	PF02365
Gh_D02G2283.1	ANAC094	Gossypium hirsutum	NAU	PF02365
Gh_D03G0032.1	NAC054	Gossypium hirsutum	NAU	PF02365
Gh_D03G0096.1	NAC037	Gossypium hirsutum	NAU	PF02365
Gh_D03G0775.1	NAC043	Gossypium hirsutum	NAU	PF02365
Gh_D03G0824.1	NTL9	Gossypium hirsutum	NAU	PF02365
Gh_D03G1021.1	NAC007	Gossypium hirsutum	NAU	PF02365
Gh_D03G1542.1	NAC007	Gossypium hirsutum	NAU	PF02365
Gh_D03G1627.1	NAC086	Gossypium hirsutum	NAU	PF02365
Gh_D04G0050.1	NAC078	Gossypium hirsutum	NAU	PF02365
Gh_D04G0278.1	NAM-B2	Gossypium hirsutum	NAU	PF02365
Gh_D04G0293.1	NAC081	Gossypium hirsutum	NAU	PF02365
Gh_D04G0450.1	ANAC094	Gossypium hirsutum	NAU	PF02365
Gh_D04G0624.1	NAC68	Gossypium hirsutum	NAU	PF02365
Gh_D04G0712.1	NAC083	Gossypium hirsutum	NAU	PF02365
Gh_D04G1097.1	NAC025	Gossypium hirsutum	NAU	PF02365
Gh_D04G1368.1	NAC083	Gossypium hirsutum	NAU	PF02365
Gh_D04G1749.1	ONAC010	Gossypium hirsutum	NAU	PF02365
Gh_D04G1757.1	NAM-B1	Gossypium hirsutum	NAU	PF02365
Gh_D04G1974.1	NAC090	Gossypium hirsutum	NAU	PF02365
Gh_D05G0270.1	NAC073	Gossypium hirsutum	NAU	PF02365
Gh_D05G0797.1	NAC089	Gossypium hirsutum	NAU	PF02365
Gh_D05G1508.1	NAC010	Gossypium hirsutum	NAU	PF02365
Gh_D05G1549.1	NAC056	Gossypium hirsutum	NAU	PF02365
Gh_D05G1697.1	NAC031	Gossypium hirsutum	NAU	PF02365
Gh_D05G1875.1	NAC053	Gossypium hirsutum	NAU	PF02365
Gh_D05G1960.1	NAC076	Gossypium hirsutum	NAU	PF02365
Gh_D05G2348.1	NAC017	Gossypium hirsutum	NAU	PF02365
Gh_D05G2784.1	NAC078	Gossypium hirsutum	NAU	PF02365
Gh_D05G2787.1	NAC078	Gossypium hirsutum	NAU	PF02365
Gh_D05G3197.1	NAC021	Gossypium hirsutum	NAU	PF02365
Gh_D05G3221.1	NAC01	Gossypium hirsutum	NAU	PF02365
Gh_D05G3474.1	NAC072	Gossypium hirsutum	NAU	PF02365
Gh_D05G3475.1	NAC056	Gossypium hirsutum	NAU	PF02365
Gh_D06G0070.1	NAC053	Gossypium hirsutum	NAU	PF02365
Gh_D06G0417.1	NAC002	Gossypium hirsutum	NAU	PF02365
Gh_D06G0681.1	NAC073	Gossypium hirsutum	NAU	PF02365
Gh_D06G1146.1	NAC098	Gossypium hirsutum	NAU	PF02365
Gh_D06G1277.1	ANAC094	Gossypium hirsutum	NAU	PF02365
Gh_D06G1417.1	NAC073	Gossypium hirsutum	NAU	PF02365
Gh_D06G1546.1	NAC01	Gossypium hirsutum	NAU	PF02365
Gh_D06G2096.1	NAC01	Gossypium hirsutum	NAU	PF02365
Gh_D06G2219.1	NAC68	Gossypium hirsutum	NAU	PF02365
Gh_D07G0411.1	NAC007	Gossypium hirsutum	NAU	PF02365
Gh_D07G0624.1	NAC086	Gossypium hirsutum	NAU	PF02365
Gh_D07G0802.1	NAC01	Gossypium hirsutum	NAU	PF02365
Gh_D07G1086.1	NAC090	Gossypium hirsutum	NAU	PF02365
Gh_D07G1320.1	NTL9	Gossypium hirsutum	NAU	PF02365
Gh_D07G1330.1	NAC043	Gossypium hirsutum	NAU	PF02365
Gh_D07G1502.1	NAC021	Gossypium hirsutum	NAU	PF02365
Gh_D07G2014.1	NAC091	Gossypium hirsutum	NAU	PF02365
Gh_D07G2165.1	NAC021	Gossypium hirsutum	NAU	PF02365
Gh_D07G2341.1	NAC083	Gossypium hirsutum	NAU	PF02365
Gh_D08G0433.1	NAC086	Gossypium hirsutum	NAU	PF02365
Gh_D08G1138.1	NTL9	Gossypium hirsutum	NAU	PF02365
Gh_D08G1172.1	NAC043	Gossypium hirsutum	NAU	PF02365
Gh_D08G1370.1	NAC69	Gossypium hirsutum	NAU	PF02365
Gh_D08G1721.1	NAC086	Gossypium hirsutum	NAU	PF02365
Gh_D08G1858.1	NAC007	Gossypium hirsutum	NAU	PF02365
Gh_D08G2049.1	NAC021	Gossypium hirsutum	NAU	PF02365
Gh_D08G2092.1	NAC091	Gossypium hirsutum	NAU	PF02365
Gh_D08G2434.1	NAC02	Gossypium hirsutum	NAU	PF02365
Gh_D08G2446.1	NAC086	Gossypium hirsutum	NAU	PF02365
Gh_D08G2447.1	NAC	Gossypium hirsutum	NAU	PF02365
Gh_D08G2669.1	NAC01	Gossypium hirsutum	NAU	PF02365
Gh_D08G2670.1	NAC01	Gossypium hirsutum	NAU	PF02365
Gh_D08G2671.1	NAC01	Gossypium hirsutum	NAU	PF02365
Gh_D08G2683.1	NAC078	Gossypium hirsutum	NAU	PF02365
Gh_D09G0038.1	NAC029	Gossypium hirsutum	NAU	PF02365
Gh_D09G0151.1	NAC	Gossypium hirsutum	NAU	PF02365
Gh_D09G0298.1	NAC008	Gossypium hirsutum	NAU	PF02365
Gh_D09G0480.1	NAC100	Gossypium hirsutum	NAU	PF02365
Gh_D09G0716.1	NAM-2	Gossypium hirsutum	NAU	PF02365
Gh_D09G0943.1	NAC090	Gossypium hirsutum	NAU	PF02365
Gh_D09G0950.1	NAC089	Gossypium hirsutum	NAU	PF02365
Gh_D09G1069.1	ONAC010	Gossypium hirsutum	NAU	PF02365
Gh_D09G1631.1	NAC086	Gossypium hirsutum	NAU	PF02365
Gh_D09G1773.1	NAC062	Gossypium hirsutum	NAU	PF02365
Gh_D09G1785.1	NAC043	Gossypium hirsutum	NAU	PF02365
Gh_D09G2356.1	NAC	Gossypium hirsutum	NAU	PF02365
Gh_D09G2357.1	NAC68	Gossypium hirsutum	NAU	PF02365
Gh_D10G0263.1	NAC029	Gossypium hirsutum	NAU	PF02365
Gh_D10G0772.1	NAC083	Gossypium hirsutum	NAU	PF02365
Gh_D10G0792.1	ANAC094	Gossypium hirsutum	NAU	PF02365
Gh_D10G2317.1	NAM-B2	Gossypium hirsutum	NAU	PF02365
Gh_D10G2319.1	NAM-B2	Gossypium hirsutum	NAU	PF02365
Gh_D10G2512.1	NAC029	Gossypium hirsutum	NAU	PF02365
Gh_D10G2514.1	NAC029	Gossypium hirsutum	NAU	PF02365
Gh_D10G2538.1	NAC078	Gossypium hirsutum	NAU	PF02365
Gh_D11G0160.1	NTL9	Gossypium hirsutum	NAU	PF02365
Gh_D11G0285.1	NAC045	Gossypium hirsutum	NAU	PF02365
Gh_D11G0347.1	NAC100	Gossypium hirsutum	NAU	PF02365
Gh_D11G0405.1	NAC083	Gossypium hirsutum	NAU	PF02365
Gh_D11G0448.1	NAC037	Gossypium hirsutum	NAU	PF02365
Gh_D11G0608.1	NAC082	Gossypium hirsutum	NAU	PF02365
Gh_D11G0701.1	NAC	Gossypium hirsutum	NAU	PF02365
Gh_D11G0743.1	NAC100	Gossypium hirsutum	NAU	PF02365
Gh_D11G1062.1	NAC043	Gossypium hirsutum	NAU	PF02365
Gh_D11G1073.1	NAC014	Gossypium hirsutum	NAU	PF02365
Gh_D11G1074.1	NAC045	Gossypium hirsutum	NAU	PF02365
Gh_D11G1725.1	NAC045	Gossypium hirsutum	NAU	PF02365
Gh_D11G1793.1	NAC037	Gossypium hirsutum	NAU	PF02365
Gh_D11G2467.1	NAC100	Gossypium hirsutum	NAU	PF02365
Gh_D11G2469.1	NAM-2	Gossypium hirsutum	NAU	PF02365
Gh_D11G2947.1	NAC098	Gossypium hirsutum	NAU	PF02365
Gh_D11G3512.1	NAC021	Gossypium hirsutum	NAU	PF02365
Gh_D12G0132.1	NAM-B1	Gossypium hirsutum	NAU	PF02365
Gh_D12G0347.1	ANAC094	Gossypium hirsutum	NAU	PF02365
Gh_D12G0574.1	NAC037	Gossypium hirsutum	NAU	PF02365
Gh_D12G1169.1	NAC043	Gossypium hirsutum	NAU	PF02365
Gh_D12G1407.1	NAC073	Gossypium hirsutum	NAU	PF02365
Gh_D12G1684.1	NAC008	Gossypium hirsutum	NAU	PF02365
Gh_D12G1761.1	NAC100	Gossypium hirsutum	NAU	PF02365
Gh_D12G2088.1	NAC086	Gossypium hirsutum	NAU	PF02365
Gh_D12G2169.1	NAC007	Gossypium hirsutum	NAU	PF02365
Gh_D12G2359.1	NAC043	Gossypium hirsutum	NAU	PF02365
Gh_D12G2375.1	NAC014	Gossypium hirsutum	NAU	PF02365
Gh_D12G2767.1	NAC029	Gossypium hirsutum	NAU	PF02365
Gh_D13G0769.1	NAC	Gossypium hirsutum	NAU	PF02365
Gh_D13G1072.1	NAC100	Gossypium hirsutum	NAU	PF02365
Gh_D13G1271.1	NAC030	Gossypium hirsutum	NAU	PF02365
Gh_D13G1327.1	NAC086	Gossypium hirsutum	NAU	PF02365
Gh_D13G1526.1	NAC056	Gossypium hirsutum	NAU	PF02365
Gh_D13G1561.1	NAC098	Gossypium hirsutum	NAU	PF02365
Gh_D13G1759.1	NAC029	Gossypium hirsutum	NAU	PF02365
Gh_Sca004760G01.1	NAC090	Gossypium hirsutum	NAU	PF02365
Gh_Sca043542G01.1	NAC68	Gossypium hirsutum	NAU	PF02365
Gh_Sca074678G01.1	NAC100	Gossypium hirsutum	NAU	PF02365
Gh_Sca077544G01.1	ONAC010	Gossypium hirsutum	NAU	PF02365
Gh_Sca083050G01.1	NAC100	Gossypium hirsutum	NAU	PF02365
Gh_Sca085262G01.1	NAC	Gossypium hirsutum	NAU	PF02365
Gh_Sca111532G01.1	NAC	Gossypium hirsutum	NAU	PF02365
Gh_Sca121194G01.1	NAC029	Gossypium hirsutum	NAU	PF02365
Gh_Sca140422G01.1	NAC045	Gossypium hirsutum	NAU	PF02365

## Sheet: Ga
Protein ID	Gene Name	Species	Assembly	Domain Accession
Ga01G0017.1	NAC035	Gossypium arboreum	CRI	PF02365
Ga01G0084.1	NAC68	Gossypium arboreum	CRI	PF02365
Ga01G0336.1	NAC	Gossypium arboreum	CRI	PF02365
Ga01G0362.1	NAC01	Gossypium arboreum	CRI	PF02365
Ga01G0440.1	NAC029	Gossypium arboreum	CRI	PF02365
Ga01G0634.1	NAC098	Gossypium arboreum	CRI	PF02365
Ga01G0708.1	NAC072	Gossypium arboreum	CRI	PF02365
Ga01G0709.1	NAC056	Gossypium arboreum	CRI	PF02365
Ga01G1096.1	NAC031	Gossypium arboreum	CRI	PF02365
Ga01G1785.1	NAC043	Gossypium arboreum	CRI	PF02365
Ga01G1839.1	NAC014	Gossypium arboreum	CRI	PF02365
Ga01G2075.1	NAC007	Gossypium arboreum	CRI	PF02365
Ga01G2699.1	NAC007	Gossypium arboreum	CRI	PF02365
Ga01G2722.1	NAC071	Gossypium arboreum	CRI	PF02365
Ga02G0037.1	NAC035	Gossypium arboreum	CRI	PF02365
Ga02G0104.1	NAC037	Gossypium arboreum	CRI	PF02365
Ga02G1556.1	NAC090	Gossypium arboreum	CRI	PF02365
Ga03G0113.1	NTL9	Gossypium arboreum	CRI	PF02365
Ga03G0133.1	NAC94	Gossypium arboreum	CRI	PF02365
Ga03G0183.1	ANAC094	Gossypium arboreum	CRI	PF02365
Ga03G0720.1	NAC017	Gossypium arboreum	CRI	PF02365
Ga03G0857.1	NAC002	Gossypium arboreum	CRI	PF02365
Ga03G1389.1	NAC	Gossypium arboreum	CRI	PF02365
Ga03G1406.1	NAC029	Gossypium arboreum	CRI	PF02365
Ga03G2030.1	NAC083	Gossypium arboreum	CRI	PF02365
Ga03G2031.1	NAC083	Gossypium arboreum	CRI	PF02365
Ga03G2268.1	NAC104	Gossypium arboreum	CRI	PF02365
Ga03G2680.1	NAC035	Gossypium arboreum	CRI	PF02365
Ga04G0499.1	NAC083	Gossypium arboreum	CRI	PF02365
Ga04G0820.1	NAC025	Gossypium arboreum	CRI	PF02365
Ga04G1045.1	NAC090	Gossypium arboreum	CRI	PF02365
Ga04G1266.1	NAC083	Gossypium arboreum	CRI	PF02365
Ga04G1377.1	NAC032	Gossypium arboreum	CRI	PF02365
Ga04G1581.1	ANAC094	Gossypium arboreum	CRI	PF02365
Ga04G1773.1	NAC081	Gossypium arboreum	CRI	PF02365
Ga04G1787.1	NAC104	Gossypium arboreum	CRI	PF02365
Ga04G2075.1	NAC078	Gossypium arboreum	CRI	PF02365
Ga05G0288.1	NAC073	Gossypium arboreum	CRI	PF02365
Ga05G0851.1	NAC089	Gossypium arboreum	CRI	PF02365
Ga05G1693.1	NAC010	Gossypium arboreum	CRI	PF02365
Ga05G1738.1	NAC025	Gossypium arboreum	CRI	PF02365
Ga05G1893.1	NAC031	Gossypium arboreum	CRI	PF02365
Ga05G2079.1	NAC086	Gossypium arboreum	CRI	PF02365
Ga05G2170.1	NAC076	Gossypium arboreum	CRI	PF02365
Ga05G2625.1	NAC017	Gossypium arboreum	CRI	PF02365
Ga05G3138.1	NAC078	Gossypium arboreum	CRI	PF02365
Ga05G3141.1	NAC078	Gossypium arboreum	CRI	PF02365
Ga05G3513.1	NAC021	Gossypium arboreum	CRI	PF02365
Ga05G3676.1	NAC01	Gossypium arboreum	CRI	PF02365
Ga05G3677.1	NAC01	Gossypium arboreum	CRI	PF02365
Ga05G3967.1	NAC072	Gossypium arboreum	CRI	PF02365
Ga05G3968.1	NAC056	Gossypium arboreum	CRI	PF02365
Ga06G0131.1	NAC053	Gossypium arboreum	CRI	PF02365
Ga06G0450.1	NAC002	Gossypium arboreum	CRI	PF02365
Ga06G0700.1	NAC073	Gossypium arboreum	CRI	PF02365
Ga06G1257.1	NAC098	Gossypium arboreum	CRI	PF02365
Ga06G1403.1	NAC035	Gossypium arboreum	CRI	PF02365
Ga06G1533.1	NAC025	Gossypium arboreum	CRI	PF02365
Ga06G1701.1	NAC01	Gossypium arboreum	CRI	PF02365
Ga06G2355.1	NAC041	Gossypium arboreum	CRI	PF02365
Ga06G2480.1	NAC01	Gossypium arboreum	CRI	PF02365
Ga07G0495.1	NAC007	Gossypium arboreum	CRI	PF02365
Ga07G0732.1	NAC086	Gossypium arboreum	CRI	PF02365
Ga07G0981.1	NAC01	Gossypium arboreum	CRI	PF02365
Ga07G1203.1	NAC090	Gossypium arboreum	CRI	PF02365
Ga07G1473.1	NAC043	Gossypium arboreum	CRI	PF02365
Ga07G1683.1	NAC021	Gossypium arboreum	CRI	PF02365
Ga07G2305.1	NAC091	Gossypium arboreum	CRI	PF02365
Ga07G2478.1	NAC021	Gossypium arboreum	CRI	PF02365
Ga07G2682.1	NAC083	Gossypium arboreum	CRI	PF02365
Ga08G0442.1	NAC086	Gossypium arboreum	CRI	PF02365
Ga08G1240.1	NTL9	Gossypium arboreum	CRI	PF02365
Ga08G1277.1	NAC043	Gossypium arboreum	CRI	PF02365
Ga08G1461.1	NAC69	Gossypium arboreum	CRI	PF02365
Ga08G1863.1	NAC071	Gossypium arboreum	CRI	PF02365
Ga08G2015.1	NAC007	Gossypium arboreum	CRI	PF02365
Ga08G2221.1	NAC021	Gossypium arboreum	CRI	PF02365
Ga08G2299.1	NAC091	Gossypium arboreum	CRI	PF02365
Ga08G2623.1	NAC045	Gossypium arboreum	CRI	PF02365
Ga08G2713.1	NAC02	Gossypium arboreum	CRI	PF02365
Ga08G2724.1	NAC086	Gossypium arboreum	CRI	PF02365
Ga08G2725.1	NAC	Gossypium arboreum	CRI	PF02365
Ga08G2743.1	NAC01	Gossypium arboreum	CRI	PF02365
Ga08G2744.1	NAC01	Gossypium arboreum	CRI	PF02365
Ga08G2745.1	NAC01	Gossypium arboreum	CRI	PF02365
Ga09G0046.1	NAC029	Gossypium arboreum	CRI	PF02365
Ga09G0170.1	NAC	Gossypium arboreum	CRI	PF02365
Ga09G0643.1	NAC100	Gossypium arboreum	CRI	PF02365
Ga09G0889.1	NAC029	Gossypium arboreum	CRI	PF02365
Ga09G1136.1	NAC090	Gossypium arboreum	CRI	PF02365
Ga09G1144.1	NAC089	Gossypium arboreum	CRI	PF02365
Ga09G1301.1	ONAC010	Gossypium arboreum	CRI	PF02365
Ga09G1402.1	NAC029	Gossypium arboreum	CRI	PF02365
Ga09G1871.1	NAC045	Gossypium arboreum	CRI	PF02365
Ga09G2091.1	NAC062	Gossypium arboreum	CRI	PF02365
Ga09G2104.1	NAC043	Gossypium arboreum	CRI	PF02365
Ga09G2767.1	NAM-1	Gossypium arboreum	CRI	PF02365
Ga09G2768.1	NAC68	Gossypium arboreum	CRI	PF02365
Ga10G0224.1	NAC029	Gossypium arboreum	CRI	PF02365
Ga10G0230.1	NAC029	Gossypium arboreum	CRI	PF02365
Ga10G0231.1	ONAC010	Gossypium arboreum	CRI	PF02365
Ga10G0250.1	NAM-B2	Gossypium arboreum	CRI	PF02365
Ga10G0362.1	NAC032	Gossypium arboreum	CRI	PF02365 (2);
Ga10G0612.1	NAC078	Gossypium arboreum	CRI	PF02365
Ga10G2182.1	NAC035	Gossypium arboreum	CRI	PF02365
Ga10G2225.1	NAC083	Gossypium arboreum	CRI	PF02365
Ga10G2784.1	NAC029	Gossypium arboreum	CRI	PF02365
Ga11G0581.1	NAC098	Gossypium arboreum	CRI	PF02365
Ga11G1239.1	NAC047	Gossypium arboreum	CRI	PF02365
Ga11G1242.1	NAC100	Gossypium arboreum	CRI	PF02365
Ga11G2122.1	NAC037	Gossypium arboreum	CRI	PF02365
Ga11G2208.1	NAC045	Gossypium arboreum	CRI	PF02365
Ga11G2659.1	NAC021	Gossypium arboreum	CRI	PF02365
Ga11G2975.1	NAC062	Gossypium arboreum	CRI	PF02365
Ga11G2976.1	NAC096	Gossypium arboreum	CRI	PF02365
Ga11G2997.1	NAC043	Gossypium arboreum	CRI	PF02365
Ga11G3340.1	NAC100	Gossypium arboreum	CRI	PF02365
Ga11G3383.1	SOG1	Gossypium arboreum	CRI	PF02365
Ga11G3478.1	NAC082	Gossypium arboreum	CRI	PF02365
Ga11G3643.1	NAC037	Gossypium arboreum	CRI	PF02365
Ga11G3687.1	NAC083	Gossypium arboreum	CRI	PF02365
Ga11G3750.1	NAC100	Gossypium arboreum	CRI	PF02365
Ga11G3820.1	NAC071	Gossypium arboreum	CRI	PF02365
Ga11G3962.1	NTL9	Gossypium arboreum	CRI	PF02365
Ga12G0369.1	NAC014	Gossypium arboreum	CRI	PF02365
Ga12G0385.1	NAC043	Gossypium arboreum	CRI	PF02365
Ga12G0611.1	NAC007	Gossypium arboreum	CRI	PF02365
Ga12G0702.1	NAC071	Gossypium arboreum	CRI	PF02365
Ga12G1014.1	NAC098	Gossypium arboreum	CRI	PF02365
Ga12G1047.1	NAC100	Gossypium arboreum	CRI	PF02365
Ga12G1134.1	NAC01	Gossypium arboreum	CRI	PF02365
Ga12G1197.1	NAC029	Gossypium arboreum	CRI	PF02365
Ga12G1475.1	NAC073	Gossypium arboreum	CRI	PF02365
Ga12G1752.1	NAC043	Gossypium arboreum	CRI	PF02365
Ga12G2474.1	NAC037	Gossypium arboreum	CRI	PF02365
Ga12G2704.1	NAC035	Gossypium arboreum	CRI	PF02365
Ga12G2780.1	NAC104	Gossypium arboreum	CRI	PF02365
Ga13G0582.1	NAC104	Gossypium arboreum	CRI	PF02365
Ga13G0670.1	NAC68	Gossypium arboreum	CRI	PF02365
Ga13G1288.1	NAC079	Gossypium arboreum	CRI	PF02365
Ga13G1531.1	NAC030	Gossypium arboreum	CRI	PF02365
Ga13G1598.1	NAC086	Gossypium arboreum	CRI	PF02365
Ga13G1801.1	NAC056	Gossypium arboreum	CRI	PF02365
Ga13G1846.1	NAC098	Gossypium arboreum	CRI	PF02365
Ga13G2071.1	NAC047	Gossypium arboreum	CRI	PF02365
Ga14G0007.1	NAC	Gossypium arboreum	CRI	PF02365
Ga14G0301.1	NAC073	Gossypium arboreum	CRI	PF02365
Ga14G1819.1	NAC01	Gossypium arboreum	CRI	PF02365
Ga14G2025.1	NTL9	Gossypium arboreum	CRI	PF02365
Ga14G2861.1	NAC090	Gossypium arboreum	CRI	PF02365

## Sheet: Gr
Protein ID	Gene Name	Species	Assembly	Domain Accession
Gorai.001G048200.1	NAC007	Gossypium raimondii	JGI	PF02365
Gorai.001G070700.1	NAC086	Gossypium raimondii	JGI	PF02365
Gorai.001G091900.1	NAC01	Gossypium raimondii	JGI	PF02365
Gorai.001G122800.1	NAC090	Gossypium raimondii	JGI	PF02365
Gorai.001G150000.1	NTL9	Gossypium raimondii	JGI	PF02365
Gorai.001G150800.1	NAC043	Gossypium raimondii	JGI	PF02365
Gorai.001G178800.1	NAC021	Gossypium raimondii	JGI	PF02365
Gorai.001G231400.1	NAC091	Gossypium raimondii	JGI	PF02365
Gorai.001G254300.1	NAC021	Gossypium raimondii	JGI	PF02365
Gorai.001G274500.1	NAC083	Gossypium raimondii	JGI	PF02365
Gorai.002G001900.1	ANAC094	Gossypium raimondii	JGI	PF02365
Gorai.002G008500.1	NAC68	Gossypium raimondii	JGI	PF02365
Gorai.002G019700.1	NAC083	Gossypium raimondii	JGI	PF02365
Gorai.002G033100.1	NAC021	Gossypium raimondii	JGI	PF02365
Gorai.002G036700.1	NAC01	Gossypium raimondii	JGI	PF02365
Gorai.002G067300.1	NAC098	Gossypium raimondii	JGI	PF02365
Gorai.002G073700.1	NAC072	Gossypium raimondii	JGI	PF02365
Gorai.002G073800.1	NAC056	Gossypium raimondii	JGI	PF02365
Gorai.002G111200.1	NAC76	Gossypium raimondii	JGI	PF02365
Gorai.002G113300.1	NAC031	Gossypium raimondii	JGI	PF02365
Gorai.002G238300.1	NAC090	Gossypium raimondii	JGI	PF02365
Gorai.003G003900.1	ANAC094	Gossypium raimondii	JGI	PF02365
Gorai.003G010700.1	NAC037	Gossypium raimondii	JGI	PF02365
Gorai.003G073300.1	NTL9	Gossypium raimondii	JGI	PF02365
Gorai.003G077700.1	NAC043	Gossypium raimondii	JGI	PF02365
Gorai.003G114100.1	NAC007	Gossypium raimondii	JGI	PF02365
Gorai.003G169000.1	NAC007	Gossypium raimondii	JGI	PF02365
Gorai.003G180600.1	NAC086	Gossypium raimondii	JGI	PF02365
Gorai.004G048200.1	NAC086	Gossypium raimondii	JGI	PF02365
Gorai.004G125900.1	NTL9	Gossypium raimondii	JGI	PF02365
Gorai.004G129200.1	NAC043	Gossypium raimondii	JGI	PF02365
Gorai.004G149000.1	NAC69	Gossypium raimondii	JGI	PF02365
Gorai.004G186700.1	NAC086	Gossypium raimondii	JGI	PF02365
Gorai.004G201100.1	NAC007	Gossypium raimondii	JGI	PF02365
Gorai.004G221300.1	NAC021	Gossypium raimondii	JGI	PF02365
Gorai.004G227000.1	NAC091	Gossypium raimondii	JGI	PF02365
Gorai.004G258200.1	NAC078	Gossypium raimondii	JGI	PF02365
Gorai.004G267300.1	NAC02	Gossypium raimondii	JGI	PF02365
Gorai.004G268400.1	NAC086	Gossypium raimondii	JGI	PF02365
Gorai.004G268500.1	NAC	Gossypium raimondii	JGI	PF02365
Gorai.004G270200.1	NAC01	Gossypium raimondii	JGI	PF02365
Gorai.004G270300.1	NAC01	Gossypium raimondii	JGI	PF02365
Gorai.004G270400.1	NAC01	Gossypium raimondii	JGI	PF02365
Gorai.005G013000.1	NAC014	Gossypium raimondii	JGI	PF02365
Gorai.005G013100.1	NAC014	Gossypium raimondii	JGI	PF02365
Gorai.005G013300.1	NAC014	Gossypium raimondii	JGI	PF02365
Gorai.005G016000.1	NAC072	Gossypium raimondii	JGI	PF02365
Gorai.005G020300.1	NAC01	Gossypium raimondii	JGI	PF02365
Gorai.005G020600.1	NAC01	Gossypium raimondii	JGI	PF02365
Gorai.005G076200.1	NAC017	Gossypium raimondii	JGI	PF02365
Gorai.005G088800.1	NAC002	Gossypium raimondii	JGI	PF02365
Gorai.005G141200.1	NAC	Gossypium raimondii	JGI	PF02365
Gorai.005G142300.1	NAC029	Gossypium raimondii	JGI	PF02365
Gorai.005G195300.1	NAC083	Gossypium raimondii	JGI	PF02365
Gorai.005G195400.1	NAC083	Gossypium raimondii	JGI	PF02365
Gorai.005G217400.1	NAM-B2	Gossypium raimondii	JGI	PF02365
Gorai.005G257800.1	ANAC094	Gossypium raimondii	JGI	PF02365
Gorai.006G005100.1	NAC029	Gossypium raimondii	JGI	PF02365
Gorai.006G017700.1	NAC	Gossypium raimondii	JGI	PF02365
Gorai.006G034600.1	NAC008	Gossypium raimondii	JGI	PF02365
Gorai.006G060900.1	NAC100	Gossypium raimondii	JGI	PF02365
Gorai.006G088400.1	NAM-2	Gossypium raimondii	JGI	PF02365
Gorai.006G113000.1	NAC090	Gossypium raimondii	JGI	PF02365
Gorai.006G113700.1	NAC089	Gossypium raimondii	JGI	PF02365
Gorai.006G127700.1	ONAC010	Gossypium raimondii	JGI	PF02365
Gorai.006G189600.1	NAC045	Gossypium raimondii	JGI	PF02365
Gorai.006G203800.1	NAC062	Gossypium raimondii	JGI	PF02365
Gorai.006G205300.1	NAC043	Gossypium raimondii	JGI	PF02365
Gorai.006G267800.1	NAC019	Gossypium raimondii	JGI	PF02365
Gorai.006G267900.1	NAC031	Gossypium raimondii	JGI	PF02365
Gorai.007G017500.1	NTL9	Gossypium raimondii	JGI	PF02365
Gorai.007G031300.1	NAC045	Gossypium raimondii	JGI	PF02365
Gorai.007G038100.1	NAC100	Gossypium raimondii	JGI	PF02365
Gorai.007G043900.1	NAC083	Gossypium raimondii	JGI	PF02365
Gorai.007G048000.1	NAC037	Gossypium raimondii	JGI	PF02365
Gorai.007G065300.1	NAC082	Gossypium raimondii	JGI	PF02365
Gorai.007G075300.1	NAC008	Gossypium raimondii	JGI	PF02365
Gorai.007G079900.1	NAC100	Gossypium raimondii	JGI	PF02365
Gorai.007G112500.1	NAC043	Gossypium raimondii	JGI	PF02365
Gorai.007G114400.1	NAC014	Gossypium raimondii	JGI	PF02365
Gorai.007G114500.1	NAC045	Gossypium raimondii	JGI	PF02365
Gorai.007G147300.1	NAC021	Gossypium raimondii	JGI	PF02365
Gorai.007G188800.1	NAC045	Gossypium raimondii	JGI	PF02365
Gorai.007G196400.1	NAC037	Gossypium raimondii	JGI	PF02365
Gorai.007G267700.1	NAC100	Gossypium raimondii	JGI	PF02365
Gorai.007G267900.1	NAM-2	Gossypium raimondii	JGI	PF02365
Gorai.007G323900.1	NAC098	Gossypium raimondii	JGI	PF02365
Gorai.008G014700.1	NAM-1	Gossypium raimondii	JGI	PF02365
Gorai.008G038800.1	ANAC094	Gossypium raimondii	JGI	PF02365
Gorai.008G063600.1	NAC037	Gossypium raimondii	JGI	PF02365
Gorai.008G130300.1	NAC043	Gossypium raimondii	JGI	PF02365
Gorai.008G155200.1	NAC073	Gossypium raimondii	JGI	PF02365
Gorai.008G179900.1	NAC029	Gossypium raimondii	JGI	PF02365
Gorai.008G186300.1	NAC008	Gossypium raimondii	JGI	PF02365
Gorai.008G194400.1	NAC100	Gossypium raimondii	JGI	PF02365
Gorai.008G197500.1	ANAC094	Gossypium raimondii	JGI	PF02365
Gorai.008G227800.1	NAC086	Gossypium raimondii	JGI	PF02365
Gorai.008G236400.1	NAC007	Gossypium raimondii	JGI	PF02365
Gorai.008G259700.1	NAC043	Gossypium raimondii	JGI	PF02365
Gorai.008G261400.1	NAC014	Gossypium raimondii	JGI	PF02365
Gorai.009G028900.1	NAC073	Gossypium raimondii	JGI	PF02365
Gorai.009G083500.1	NAC089	Gossypium raimondii	JGI	PF02365
Gorai.009G166300.1	NAC010	Gossypium raimondii	JGI	PF02365
Gorai.009G170700.1	NAC056	Gossypium raimondii	JGI	PF02365
Gorai.009G186000.1	NAC031	Gossypium raimondii	JGI	PF02365
Gorai.009G204700.1	NAC029	Gossypium raimondii	JGI	PF02365
Gorai.009G214000.1	NAC025	Gossypium raimondii	JGI	PF02365
Gorai.009G260000.1	NAC017	Gossypium raimondii	JGI	PF02365
Gorai.009G309000.1	NAC078	Gossypium raimondii	JGI	PF02365
Gorai.009G309300.1	NAC078	Gossypium raimondii	JGI	PF02365
Gorai.009G354900.1	NAC021	Gossypium raimondii	JGI	PF02365
Gorai.009G357700.1	NAC01	Gossypium raimondii	JGI	PF02365
Gorai.009G399900.1	NAC090	Gossypium raimondii	JGI	PF02365
Gorai.009G418700.1	NAC025	Gossypium raimondii	JGI	PF02365
Gorai.009G433100.1	NAC056	Gossypium raimondii	JGI	PF02365
Gorai.009G433200.1	NAC072	Gossypium raimondii	JGI	PF02365
Gorai.010G012000.1	NAC053	Gossypium raimondii	JGI	PF02365
Gorai.010G051900.1	NAC002	Gossypium raimondii	JGI	PF02365
Gorai.010G078900.1	NAC073	Gossypium raimondii	JGI	PF02365
Gorai.010G124100.1	NAC098	Gossypium raimondii	JGI	PF02365
Gorai.010G142400.1	ANAC094	Gossypium raimondii	JGI	PF02365
Gorai.010G151400.1	NAC056	Gossypium raimondii	JGI	PF02365
Gorai.010G157600.1	NAC073	Gossypium raimondii	JGI	PF02365
Gorai.010G171100.1	NAC01	Gossypium raimondii	JGI	PF02365
Gorai.010G236700.1	NAC01	Gossypium raimondii	JGI	PF02365
Gorai.010G251100.1	NAC68	Gossypium raimondii	JGI	PF02365
Gorai.011G030600.1	NAC056	Gossypium raimondii	JGI	PF02365
Gorai.011G087700.1	NAC083	Gossypium raimondii	JGI	PF02365
Gorai.011G090000.1	ANAC094	Gossypium raimondii	JGI	PF02365
Gorai.011G234200.1	NAC078	Gossypium raimondii	JGI	PF02365
Gorai.011G239800.1	NAC01	Gossypium raimondii	JGI	PF02365
Gorai.011G257000.1	NAC083	Gossypium raimondii	JGI	PF02365
Gorai.011G269400.1	NAM-B2	Gossypium raimondii	JGI	PF02365
Gorai.011G269500.1	NAM-B2	Gossypium raimondii	JGI	PF02365
Gorai.011G271300.1	NAC029	Gossypium raimondii	JGI	PF02365
Gorai.011G271500.1	NAC029	Gossypium raimondii	JGI	PF02365
Gorai.012G007000.1	NAC078	Gossypium raimondii	JGI	PF02365
Gorai.012G036100.1	NAC68	Gossypium raimondii	JGI	PF02365
Gorai.012G037600.1	NAC081	Gossypium raimondii	JGI	PF02365
Gorai.012G054800.1	ANAC094	Gossypium raimondii	JGI	PF02365
Gorai.012G073400.1	NAC68	Gossypium raimondii	JGI	PF02365
Gorai.012G083700.1	NAC083	Gossypium raimondii	JGI	PF02365
Gorai.012G125500.1	NAC083	Gossypium raimondii	JGI	PF02365
Gorai.012G169300.1	NAM-B1	Gossypium raimondii	JGI	PF02365
Gorai.013G063500.1	NAC68	Gossypium raimondii	JGI	PF02365
Gorai.013G066200.1	NAC68	Gossypium raimondii	JGI	PF02365
Gorai.013G085000.1	NAC	Gossypium raimondii	JGI	PF02365
Gorai.013G118000.1	NAC100	Gossypium raimondii	JGI	PF02365
Gorai.013G140700.1	NAC030	Gossypium raimondii	JGI	PF02365
Gorai.013G146300.1	NAC045	Gossypium raimondii	JGI	PF02365
Gorai.013G167100.1	NAC056	Gossypium raimondii	JGI	PF02365
Gorai.013G171300.1	NAC098	Gossypium raimondii	JGI	PF02365
Gorai.013G191800.1	NAM-A1	Gossypium raimondii	JGI	PF02365
