# Supplementary material for: Overexpression of cotton GhNAC072 gene enhances drought and salt stress tolerance in transgenic Arabidopsis
Source: BMC Genomics. 2022 Sep 12;23:648. doi: 10.1186/s12864-022-08876-z (PMC9469605; doi:10.1186/s12864-022-08876-z)
Supplement: Supplementary file 6 — Additional file 6: Supplementary Table S2. List of primers for cloning, stress responsive genes and RT-qPCR analysis. [file 12864_2022_8876_MOESM6_ESM.xlsx]

## Sheet: Sheet1
Gene	Forward	Reverse
GhNAC072	GAGAACACGGGGGACTCTAGAATGGGAGTGCCGGAAACTGATC	CGATCGGGGAAATTCGAGCTCTTGTCTAAACCCAAATCCACCC
APF-4	AACAACTTAGGAGGTGGTGGTCAT	TGTAGCAGCTGGCGCAGAAGTCAT
SOS-1	TCGTTTCAGCCAAATCAGAAAGT	TTTGCCTTGTGCTGCTTTCC
RAB-18	AAGAAGAACATGGCGTCTTACC	GTTCCAAAGCCTTCAGTCCC
RD-22	GCGTTGGCAGCGGAAAA	GCGTTAGGATCGTCGTGG
AtActin	TTGTGCTGGATTCTGGTGATGG	CCGCTCTGCTGTTGTGGTG
