# Supplementary material for: Overexpression of cotton GhNAC072 gene enhances drought and salt stress tolerance in transgenic Arabidopsis
Source: BMC Genomics. 2022 Sep 12;23:648. doi: 10.1186/s12864-022-08876-z (PMC9469605; doi:10.1186/s12864-022-08876-z)
Supplement: Supplementary file 7 — Additional file 7: Supplementary Table S3. Data for germination rate, and root length of transgenic and wildtype during drought and salt stress treatment. [file 12864_2022_8876_MOESM7_ESM.xlsx]

## Sheet: Dro Germ
Lines	Stress	Mannitol (mM)	Replication	Germination Percentage
WT	Control	0 mM	I	96
WT	Control	0 mM	II	97
WT	Control	0 mM	III	97
OE-1	Control	0 mM	I	96
OE-1	Control	0 mM	II	97
OE-1	Control	0 mM	III	95
OE-3	Control	0 mM	I	97
OE-3	Control	0 mM	II	94
OE-3	Control	0 mM	III	95
OE-5	Control	0 mM	I	96
OE-5	Control	0 mM	II	95
OE-5	Control	0 mM	III	96
WT	Drought	100 mM	I	78
WT	Drought	100 mM	II	75
WT	Drought	100 mM	III	80
OE-1	Drought	100 mM	I	90
OE-1	Drought	100 mM	II	88
OE-1	Drought	100 mM	III	90
OE-3	Drought	100 mM	I	92
OE-3	Drought	100 mM	II	85
OE-3	Drought	100 mM	III	88
OE-5	Drought	100 mM	I	92
OE-5	Drought	100 mM	II	89
OE-5	Drought	100 mM	III	90
WT	Drought	200 mM	I	60
WT	Drought	200 mM	II	64
WT	Drought	200 mM	III	63
OE-1	Drought	200 mM	I	73
OE-1	Drought	200 mM	II	75
OE-1	Drought	200 mM	III	72
OE-3	Drought	200 mM	I	75
OE-3	Drought	200 mM	II	72
OE-3	Drought	200 mM	III	78
OE-5	Drought	200 mM	I	78
OE-5	Drought	200 mM	II	75
OE-5	Drought	200 mM	III	80
WT	Drought	300 mM	I	45
WT	Drought	300 mM	II	48
WT	Drought	300 mM	III	46
OE-1	Drought	300 mM	I	63
OE-1	Drought	300 mM	II	65
OE-1	Drought	300 mM	III	60
OE-3	Drought	300 mM	I	61
OE-3	Drought	300 mM	II	60
OE-3	Drought	300 mM	III	62
OE-5	Drought	300 mM	I	65
OE-5	Drought	300 mM	II	64
OE-5	Drought	300 mM	III	67

## Sheet: Salt Germ
Lines	Stress	NaCl (mM)	Replication	Germination Percentage
WT	Control	0 mM	I	96
WT	Control	0 mM	II	97
WT	Control	0 mM	III	97
OE-1	Control	0 mM	I	96
OE-1	Control	0 mM	II	97
OE-1	Control	0 mM	III	95
OE-3	Control	0 mM	I	97
OE-3	Control	0 mM	II	94
OE-3	Control	0 mM	III	95
OE-5	Control	0 mM	I	96
OE-5	Control	0 mM	II	95
OE-5	Control	0 mM	III	96
WT	Salt	100 mM	I	78
WT	Salt	100 mM	II	75
WT	Salt	100 mM	III	80
OE-1	Salt	100 mM	I	90
OE-1	Salt	100 mM	II	88
OE-1	Salt	100 mM	III	90
OE-3	Salt	100 mM	I	92
OE-3	Salt	100 mM	II	85
OE-3	Salt	100 mM	III	88
OE-5	Salt	100 mM	I	92
OE-5	Salt	100 mM	II	89
OE-5	Salt	100 mM	III	90
WT	Salt	150 mM	I	60
WT	Salt	150 mM	II	64
WT	Salt	150 mM	III	63
OE-1	Salt	150 mM	I	73
OE-1	Salt	150 mM	II	75
OE-1	Salt	150 mM	III	72
OE-3	Salt	150 mM	I	75
OE-3	Salt	150 mM	II	72
OE-3	Salt	150 mM	III	78
OE-5	Salt	150 mM	I	78
OE-5	Salt	150 mM	II	75
OE-5	Salt	150 mM	III	80
WT	Salt	200 mM	I	45
WT	Salt	200 mM	II	48
WT	Salt	200 mM	III	46
OE-1	Salt	200 mM	I	63
OE-1	Salt	200 mM	II	65
OE-1	Salt	200 mM	III	60
OE-3	Salt	200 mM	I	61
OE-3	Salt	200 mM	II	60
OE-3	Salt	200 mM	III	62
OE-5	Salt	200 mM	I	65
OE-5	Salt	200 mM	II	64
OE-5	Salt	200 mM	III	67

## Sheet: Dro root length
Lines	Stress	Replication	Mannitol (mM)	Root length (mm)
WT	Control	I	0 mM	48
WT	Control	II	0 mM	46
WT	Control	III	0 mM	50
OE-1	Control	I	0 mM	47
OE-1	Control	II	0 mM	49
OE-1	Control	III	0 mM	46
OE-3	Control	I	0 mM	45
OE-3	Control	II	0 mM	47
OE-3	Control	III	0 mM	47
OE-5	Control	I	0 mM	48
OE-5	Control	II	0 mM	49
OE-5	Control	III	0 mM	47
WT	Drought	I	300 mM	7
WT	Drought	II	300 mM	6
WT	Drought	III	300 mM	8
OE-1	Drought	I	300 mM	13
OE-1	Drought	II	300 mM	10
OE-1	Drought	III	300 mM	16
OE-3	Drought	I	300 mM	11
OE-3	Drought	II	300 mM	9
OE-3	Drought	III	300 mM	13
OE-5	Drought	I	300 mM	15
OE-5	Drought	II	300 mM	17
OE-5	Drought	III	300 mM	19

## Sheet: Salt root length
Lines	Stress	Replication	NaCl (mM)	Root length (mm)
WT	Control	I	0 mM	48
WT	Control	II	0 mM	46
WT	Control	III	0 mM	50
OE-1	Control	I	0 mM	47
OE-1	Control	II	0 mM	49
OE-1	Control	III	0 mM	46
OE-3	Control	I	0 mM	45
OE-3	Control	II	0 mM	47
OE-3	Control	III	0 mM	47
OE-5	Control	I	0 mM	48
OE-5	Control	II	0 mM	49
OE-5	Control	III	0 mM	47
WT	Salt	I	200 mM	3
WT	Salt	II	200 mM	4
WT	Salt	III	200 mM	3
OE-1	Salt	I	200 mM	10
OE-1	Salt	II	200 mM	8
OE-1	Salt	III	200 mM	10
OE-3	Salt	I	200 mM	12
OE-3	Salt	II	200 mM	12
OE-3	Salt	III	200 mM	10
OE-5	Salt	I	200 mM	12
OE-5	Salt	II	200 mM	9
OE-5	Salt	III	200 mM	10
