# Supplementary material for: Overexpression of cotton GhNAC072 gene enhances drought and salt stress tolerance in transgenic Arabidopsis
Source: BMC Genomics. 2022 Sep 12;23:648. doi: 10.1186/s12864-022-08876-z (PMC9469605; doi:10.1186/s12864-022-08876-z)
Supplement: Supplementary file 8 — Additional file 8: Supplementary Table S4. Physiological traits (ELWL, RLWC, CMS and Chlorophyll content) of transgenic and wildtype during drought and salt stress treatment. [file 12864_2022_8876_MOESM8_ESM.xlsx]

## Sheet: Physiological traits
Lines	Stress	Replication	Chlorophyll con	CMS (%)	ELWC	RLWC (%)
WT	Control	I	4.13	51	6.5	78.4
WT	Control	II	4.37	40.5	5.85	101.6
WT	Control	III	3.91	59.5	5.25	89.55
OE-1	Control	I	3.85	53.15	5.8	99.2
OE-1	Control	II	3.75	64.95	6.78	104.5
OE-1	Control	III	3.72	42.75	6.21	94
OE-3	Control	I	4.3	51	5.75	88.75
OE-3	Control	II	3.95	51.5	5.3	92
OE-3	Control	III	3.4	48.75	6.26	89
OE-5	Control	I	4.05	42.54	6.15	85.3
OE-5	Control	II	3.35	55.8	5.7	100.5
OE-5	Control	III	3.72	71.2	6.93	117.5
WT	Drought	I	2.53	88	4.95	72.8
WT	Drought	II	1.86	112	4.2	61.5
WT	Drought	III	2.12	101.5	5.55	48.85
OE-1	Drought	I	3.24	86.06	4.1	83.9
OE-1	Drought	II	2.85	60.5	3.95	95.5
OE-1	Drought	III	3.27	73.75	4.25	88.85
OE-3	Drought	I	3.36	68.5	2.9	100.85
OE-3	Drought	II	3.65	71.7	3.65	70.7
OE-3	Drought	III	2.97	65.45	4.55	84.3
OE-5	Drought	I	3.13	89.41	3.42	94.85
OE-5	Drought	II	2.96	74.6	3.9	78.6
OE-5	Drought	III	3.12	61.2	4.26	65.15
WT	Salt	I	1.93	90.66	4.2	59.3
WT	Salt	II	1.83	109.5	4.84	50.2
WT	Salt	III	1.53	98.8	5.5	71.95
OE-1	Salt	I	3	78.41	4.53	65.4
OE-1	Salt	II	3.55	70.2	3.1	74.75
OE-1	Salt	III	4	74.2	3.82	82.76
OE-3	Salt	I	3.75	65.8	4.55	79
OE-3	Salt	II	3.65	82	3	88.5
OE-3	Salt	III	3.55	74.65	3.78	70.85
OE-5	Salt	I	2.73	60.82	3	70.9
OE-5	Salt	II	2.93	67.8	3.85	81.2
OE-5	Salt	III	4.03	78.25	4.8	88.95
