# Supplementary material for: Overexpression of cotton GhNAC072 gene enhances drought and salt stress tolerance in transgenic Arabidopsis
Source: BMC Genomics. 2022 Sep 12;23:648. doi: 10.1186/s12864-022-08876-z (PMC9469605; doi:10.1186/s12864-022-08876-z)
Supplement: Supplementary file 9 — Additional file 9: Supplementary Table S5. Biochemical parameters (SOD, CAT, MDA and H2O2) of transgenic and wildtype during drought and salt stress treatment. [file 12864_2022_8876_MOESM9_ESM.xlsx]

## Sheet: Biochemical traits
Variety	Time	Rep	CAT (U/g FW)	SOD (U/g FW)	H2O2	MDA(nmol/g FW)
WT	0 hr	I	15.59	206.28	60.13	3.91
WT	0 hr	II	11.92	213.38	85.04	5.41
WT	0 hr	III	19.95	200.47	71.94	4.91
OE-1	0 hr	I	10.56	197.96	60	6.68
OE-1	0 hr	II	13.56	212.6	73.88	5.1
OE-1	0 hr	III	16.56	182.7	65.97	4.3
OE-3	0 hr	I	14.03	199.3	68.97	4.6
OE-3	0 hr	II	12.88	221.62	53.65	4.93
OE-3	0 hr	III	14.03	178.5	84.78	4.73
OE-5	0 hr	I	13.76	194.5	71.62	5.82
OE-5	0 hr	II	11.29	180.62	62.49	4.29
OE-5	0 hr	III	16.17	218.99	80.42	4.93
WT	Drought	I	32.61	268.98	120.4	9.48
WT	Drought	II	43.61	253.66	146.07	8.09
WT	Drought	III	37.93	240.39	129.2	8.12
OE-1	Drought	I	33.49	320.36	102.23	7.5
OE-1	Drought	II	25.9	293.55	108.43	6
OE-1	Drought	III	33.83	270.91	95.78	6.87
OE-3	Drought	I	30.34	301.04	112.91	5.83
OE-3	Drought	II	29.48	264.91	101.78	8.05
OE-3	Drought	III	28.41	335.92	90.49	6.94
OE-5	Drought	I	20.34	277.8	73.55	6.85
OE-5	Drought	II	35.93	326.85	107.26	7.19
OE-5	Drought	III	34.51	304.37	106.78	6.53
WT	Salt	I	30.934	240.6	133.72	8.4525
WT	Salt	II	36.6662	257.09	147.2	9.24
WT	Salt	III	41.5442	251.44	120.56	9.072
OE-1	Salt	I	37.1034	314.61	111.59	7.474
OE-1	Salt	II	33.9	307.48	101.46	7.302
OE-1	Salt	III	20.561	300.39	90.36	6.6735
OE-3	Salt	I	20.34	304.97	91.94	6.768
OE-3	Salt	II	34.5102	318.84	100.81	6.744
OE-3	Salt	III	33.3576	280.7	115.81	6.466
OE-5	Salt	I	22.374	315.18	100.3	7.2265
OE-5	Salt	II	34.1034	302.47	113.59	6.7025
OE-5	Salt	III	35.934	280.83	106.94	6.8425
