# Supplementary material for: Overexpression of cotton GhNAC072 gene enhances drought and salt stress tolerance in transgenic Arabidopsis
Source: BMC Genomics. 2022 Sep 12;23:648. doi: 10.1186/s12864-022-08876-z (PMC9469605; doi:10.1186/s12864-022-08876-z)
Supplement: Supplementary file 10 — Additional file 10: Supplementary Table S6. Data for relative expression of transgenic and wildtype during drought and salt stress treatment. [file 12864_2022_8876_MOESM10_ESM.xlsx]

## Sheet: Relative expression
Lines	Stress	Replication	APF-4	SOS-1	RAB-18	RD-22
WT	Control	I	1.47	1.75	1.29	1.52
WT	Control	II	1.84	1.79	1.53	1.57
WT	Control	III	2.23	2.17	1.78	1.55
OE-1	Control	I	1.82	1.89	1.27	2
OE-1	Control	II	2.4	1.61	1.57	1.9
OE-1	Control	III	1.4	2.13	1.54	1.93
OE-3	Control	I	1.93	1.28	1.97	1.78
OE-3	Control	II	1.65	1.63	1.65	1.83
OE-3	Control	III	2.14	2.08	1.32	1.87
OE-5	Control	I	1.3	2	1.83	1.8
OE-5	Control	II	2.55	2.47	1.58	1.85
OE-5	Control	III	1.92	1.55	2	1.83
WT	Drought	I	4.06	4.38	3.49	4.95
WT	Drought	II	4.51	4.5	2.87	5
WT	Drought	III	4.97	4.62	3.1	4.93
OE-1	Drought	I	6.71	6.5	3.85	6.93
OE-1	Drought	II	5.72	5.43	4.3	6.9
OE-1	Drought	III	6.17	5.99	4.69	6.95
OE-3	Drought	I	5.98	6.3	4.31	6.45
OE-3	Drought	II	5.65	5.67	4.1	6.5
OE-3	Drought	III	6.31	5.05	4.05	6.55
OE-5	Drought	I	5.5	5.72	4.45	6.5
OE-5	Drought	II	6	6	5.1	6.43
OE-5	Drought	III	6.37	6.25	4	6.57
WT	Salt	I	3.54	4.2	4.69	4.65
WT	Salt	II	3.89	4.22	3.57	4.7
WT	Salt	III	4.25	4.24	4.1	4.63
OE-1	Salt	I	5.69	5.72	5.95	6.63
OE-1	Salt	II	5.77	5.65	6.63	6.6
OE-1	Salt	III	5.82	5.71	5.43	6.65
OE-3	Salt	I	5.63	5.44	6.36	6.15
OE-3	Salt	II	5.1	5.52	5.6	6.2
OE-3	Salt	III	6.16	5.57	5	6.25
OE-5	Salt	I	6.45	5.62	5.65	6.2
OE-5	Salt	II	5.35	5.59	5.8	6.13
OE-5	Salt	III	5.92	5.57	5.89	6.27
